# Supplementary material for: Unmodified Silica Nanoparticles Enhance Mechanical Properties and Welding Ability of Epoxy Thermosets with Tunable Vitrimer Matrix
Source: Polymers (Basel). 2021 Sep 9;13(18):3040. doi: 10.3390/polym13183040 (PMC8467415; doi:10.3390/polym13183040)
Supplement: Supplementary file 1 [file polymers-13-03040-s001.zip]

Archive with 1 entries (1 files):
- polymers-1342367-supplementary.pdf
